# Supplementary material for: Viral Infection Identifies Micropeptides Differentially Regulated in smORF-Containing lncRNAs
Source: Genes (Basel). 2017 Aug 21;8(8):206. doi: 10.3390/genes8080206 (PMC5575669; doi:10.3390/genes8080206)
Supplement: Supplementary file 1 [file genes-08-00206-s001.zip]

Archive with 4 entries (3 files):
- SI_Material/
- SI_Material/20170814_SI_BR.docx
- SI_Material/TableS1.csv
- SI_Material/TableS2.xlsx
