# Supplementary material for: Viral Infection Identifies Micropeptides Differentially Regulated in smORF-Containing lncRNAs
Source: Genes (Basel). 2017 Aug 21;8(8):206. doi: 10.3390/genes8080206 (PMC5575669; doi:10.3390/genes8080206)
Supplement: Supplementary file 1 [file genes-08-00206-s001.zip › SI_Material/TableS1.csv]

Gene Name	Gene Type	Peptide Length	Expected Size (kD)	phyloP Score	phyloCSF Score	RNA PR8 vs Mock	RPF PR8 vs Mock	TE PR8 vs Mock	RNA PR8_NS1 vs Mock	RPF PR8_NS1 vs Mock	TE PR8_NS1 vs Mock	Expected Size with FLAG Tag	Codon optimized DNA sequence of peptide for ectopic expression (Fig. 3)
AC005618.1	pseudogene	69	7.59	0.179199219	-203.2185	0.418952895	N/A	0.225962297	0.272654614	N/A	-0.818774416	N/A	N/A
AC007246.3	antisense	51	5.61	0.658691406	-4.6575	-0.153476685	0.241836153	-0.066243851	-0.324797769	0.345120938	0.664152753	N/A	N/A
AC013394.2	processed_transcript	41	4.51	0.510742188	-158.5138	-0.315712672	-0.103078545	-0.449269739	1.158308637	0.929820301	-0.239620024	8.03	ATGGCCGGCGAGGCCGCCGCCCCCAGAGCCGTGAGAAGAAGCGCCGCCGCCGCCAGACCCGCCGGCAGAAGAGGCGCCACCCCCGGCAGACCCGCCGGCCCCAGAGAGTGGGGCTGCAGAGGC
AC016747.3	processed_transcript	74	8.14	0.02507019	-3.1895	-0.724883912	-0.373296006	-0.349743628	-0.831897185	-0.729562783	-0.206574483	11.66	ATGAGCAGAGGCACCATCCCCGCCATGAAGAGAGAGTGCCAGTACAACAGCCACAAGGGCAGCAGCTGCGGCCCCCAGACCAAGAACCACTGCATCACCAGCGCCGACTGCATCGGCGAGAAGGGCGCCGGCACCGAGAAGCCCGAGATCAACCACCTGAGCTTCCTGGAGAAGAGAATGCTGAGACTGAGCAGATTCGGCTGA
CUFF.21960.1	lincRNA	40	4.4	-7.0491	7.86	2.48	0.942	-1.2	2.37	1.25	-0.826	7.92	ATGCAGCCCAAGGCCGGCGGCAAGCTGCACCTGAGACTGAACACCGGCACCAGACCCATCGTGAACAAGTACAGAAAGGGCAAGCTGAAGAGAACCCTGAAGAGAGAGTACAAGAGAGCC
CUFF.35571.1 26	lincRNA	26	2.86	0	0	0.897	0.21	-0.351	1.36	0.535	-0.63	6.38	ATGGTGCCCCTGGTGGCCAGAAGCAGCCCCACCTGGATCACCGTGGTGATCCTGGAGCTGATCCACGCCGACGGCAGA
CUFF.35571.1 41	lincRNA	41	4.51	0	0	N/A	N/A	N/A	N/A	N/A	N/A	8.03	ATGCCCACCGGCGCCGACCCCCTGAGAGGCGGCGACGCCTGCATCTACCAGAAGAACCAGCCCGGCCAGCCCCTGAGCGGCCCCGGCAGAGGCGCCGGCGCCGGCGGCTTCGGCGACAGCAGA
C17orf76-AS1	processed_transcript	53	5.83	0	0	-0.290497311	0.34935465	0.067435433	-0.258208603	0.128704769	0.237475337	N/A	N/A
CTC-459F4.3	lincRNA	64	7.04	0.737792969	-132.9174	0.119823857	0.864811557	0.288631252	-0.496070012	-0.07311624	0.05376371	N/A	N/A
DHRS4-AS1	processed_transcript	78	8.58	0.510253906	39.5818	-0.630505073	0.324828804	0.370982314	-1.145712846	-0.226924659	0.589365706	N/A	N/A
EEF1DP5	pseudogene	71	7.81	1.321289063	276.664	-0.250658699	0.515587223	0.291683477	-0.210562923	0.268548593	0.362580557	N/A	N/A
GAS5	processed_transcript	14	1.54	1.94140625	-43.6181	-0.212875271	1.041985647	1.121246747	0.639901806	0.705887706	0.465365626	N/A	N/A
HTATSF1P2	pseudogene	40	4.4	-0.059173584	-29.537	-0.732429986	-0.138751669	-0.041069488	-0.847360307	-0.683898723	-0.435920599	N/A	N/A
JPX	lincRNA	35	3.85	-0.3359375	-12.5211	-0.506032881	0.121387084	0.101164676	-0.822936448	0.083959314	0.795790927	N/A	N/A
LINC00338	processed_transcript	74	8.14	0.348388672	-23.4464	0.232016521	0.405924005	-0.362057162	-0.521081915	0.59568057	1.222597403	N/A	N/A
LINC00493	lincRNA	95	10.45	0.345458984	0.7055	-0.31966235	0.152721963	-0.060715874	-0.236081408	-0.061997011	0.03347358	N/A	N/A
LIPE-AS1	antisense	47	5.17	0.731933594	-44.4901	0.088681278	0.214775298	-0.546268984	-0.403043709	0.151493408	0.486346765	N/A	N/A
MAPKAPK5-AS1	lincRNA	58	6.38	0.166870117	-13.2513	0.298504022	0.398202949	-0.650327127	-0.474637936	-0.251405267	-0.237208452	N/A	N/A
MIR22HG	lincRNA	86	9.46	0.234863281	-1.3111	1.832218386	2.686337004	0.858735585	0.33378198	0.000183728	-1.294496766	N/A	N/A
MMP24-AS1	antisense	71	7.81	0.834960938	313.5895	-0.157400281	0.377776272	0.011752334	-0.4950035	0.005339517	0.313018745	11.33	ATGGGCGCCCAGCTGAGCGGCGGCAGAGGCGCCCCCGAGCCCGCCCAGACCCAGCCCCAGCCCCAGCCCCAGCCCGCCGCCCCCGAGGGCCCCGAGCAGCCCAGACACCCCCCCCAGCCCCAGCCCCAGCCCCAGCCCCAGCCCCAGCCCGAGCCCAGCCCCTGGGGCCCCCTGGACGACGTGAGATTCCTGATCGCCTGCACCAGCTGGTAC
NCBP2-AS2	lincRNA	99	10.89	1.400390625	743.5513	0.179832643	0.707330799	0.011838304	-0.602193098	-0.234239412	0.166242852	N/A	N/A
PPP1R15A	lincRNA	22	2.42	0	-241.1969	1.81	1.06	-0.42	7.34	6.86	-0.291	5.94	ATGCAGGACGCCGCCAGACCCAGAGCCAGACTGAGCCCCAGACACCTGAGACAGCCCGAGATCCTG
PTCHD3P1	antisense	81	8.91	2.08203125	-3.2236	-0.427849423	0.159609035	0.080318319	-0.38494234	-0.388745856	-0.246735031	N/A	N/A
RAB30-AS1	lincRNA	32	3.52	0.037628174	-58.5961	0.192131178	0.25493125	-0.774335263	0.19178043	0.074667133	-0.471021229	N/A	N/A
RNU12	lincRNA	9	0.99	5	-17.2417	-0.082894368	-0.309068965	-1.034307968	-0.572265724	0.464598254	1.196570046	N/A	N/A
RNU4-2	snRNA	11	1.21	2.234375	-6.4581	-0.551040361	0.588473585	0.722504766	-0.601867398	0.428505273	1.055225488	N/A	N/A
RNVU1-14	snRNA	33	3.63	0	0	0.035735583	0.336897407	-0.244571909	-0.550216037	0.575918324	1.366169085	N/A	N/A
RP1-60O19.1 28	lincRNA	28	3.08	0	-14.6828	-0.837776207	0.028098504	0.081218513	-0.837708478	-0.267630926	-0.203051787	6.6	ATGAGAAAGACCAGCAGCAGAAGATGCAGCAGCCACGTGCTGGAGAAGAGAACCCAGGGCCTGGCCGGCAGAAAGGAGCAGGAG
RP1-60O19.1 33	lincRNA	33	3.63	0	-24.4176	-0.997	-0.63	0.703	-1.41	-2.34	-0.742	7.15	ATGAGAAAGACCAGCAGCAGAAGATGCAGCAGCCACGTGCTGGAGAAGAGAACCCAGGGCCTGGCCGGCAGAAAGGAGCAGGACTGCCTGGCCGCCCTG
RP1-60O19.1 50	lincRNA	40	4.4	0	-26.1996	-1.3	-0.63	1	-1.16	-2.34	-0.99	7.92	ATGAGAAAGACCAGCAGCAGAAGATGCAGCAGCCACGTGCTGGAGAAGAGAACCCAGGGCCTGGCCGGCAGAAAGGAGCAGGGCCCCCTGCTGCCCGAGGGCTGCCACAGCAGCTGCGCCGAGAGAGAGGGCACCGCCGCCCCCAGAAGA
RP1-60O19.1 71	lincRNA	71	7.81	0	0	-1.45	-0.599	1.19	-1.13	-2.23	-0.909	11.33	ATGAGAAAGACCAGCAGCAGAAGATGCAGCAGCCACGTGCTGGAGAAGAGAACCCAGGGCCTGGCCGGCAGAAAGGAGCAGGGCCAGGTGGAGCTGCAGCTGAGCGGCGCCACCGTGATGCTGAGCCCCCCCCTGAGCGAGTTCATCCTGGAGACCTTCAGCCCCATCAGACACGCCCAGGTGCTGAGACTGCACGTGAGCCTGAAGGAGATC
RP11-114H7.1	pseudogene	63	6.93	1.991210938	23.8119	0.23704092	0.754419885	0.007435704	-0.01555712	0.705381888	1.050336351	N/A	N/A
RP11-197N18.2	processed_transcript	90	9.9	0.450683594	4.1813	0.334429084	N/A	1.164170474	0.1501388	N/A	0.71744978	N/A	N/A
RP11-220I1.1	lincRNA	47	5.17	0	0	-0.550221817	0.258086299	0.124414547	-0.485062413	-0.127001261	-0.259300269	N/A	N/A
RP11-244H3.1	processed_transcript	55	6.05	0.916503906	151.7887	0.170709364	N/A	-3.240371135	0.01185291	N/A	-2.682781887	N/A	N/A
RP11-304L19.5	lincRNA	8	0.88	-1.1484375	-12.1233	0.184897226	0.635934337	-0.043158731	-0.263560843	-0.147418485	-0.034998303	N/A	N/A
RP11-452L6.5	antisense	59	6.49	0.200683594	-20.6844	-0.781787309	0.315372022	0.466124926	-0.69254452	-0.081410789	-0.029136305	N/A	N/A
RP11-478C19.2	processed_transcript	56	6.16	3.193359375	74.6161	0.376776832	N/A	0.777413019	0.213707585	N/A	0.326967784	N/A	N/A
RP11-554I8.2	lincRNA	67	7.37	-0.114746094	-3.6341	-0.425880126	-0.070888885	-0.409459092	-1.358704531	-0.714409159	-0.125795886	N/A	N/A
RP11-622K12.1	processed_transcript	68	7.48	0.727050781	97.0656	-0.066680297	0.672617863	0.282012073	-0.258817312	0.333719684	0.497938838	11	ATGGGCGACCAGCCCTGCGCCAGCGGCAGAAGCACCCTGCCACCCGGCAACGCCAGAGAGGCCAAGCCTCCCAAGAAGAGATGCCTGCTGGCCCCCAGATGGGACTACCCCGAGGGCACCCCTAACGGCGGCAGCACCACCCTGCCCAGCGCCCCACCTCCCGCCAGCGCCGGCCTGAAGAGCCACCCACCTCCACCCGAGAAG
RP11-624L4.1	antisense	74	8.14	0.379394531	-57.634	0.161709261	0.55710117	0.004994901	-0.409687163	0.116739622	0.493183308	N/A	N/A
RP11-680F8.1	antisense	81	8.91	0.158569336	-7.63	-0.939638788	-0.444444176	-0.219472384	-0.796096156	-0.468007392	0.179463558	N/A	N/A
RP11-785H5.1	pseudogene	22	2.42	1.533203125	226.3732	-0.060958981	0.34536299	-0.259773319	-0.169195104	0.435331074	0.579208953	N/A	N/A
RP6-109B7.3	antisense	23	2.53	0.172363281	-14.884	0.498136513	0.377913876	-0.84127358	-0.00395116	0.085968515	-0.150828674	N/A	N/A
SCARNA12	snoRNA	35	3.85	0.637207031	-15.0562	0.340296833	0.8019971	0.049690527	0.050507216	0.623153662	1.653052558	N/A	N/A
SEC22B	processed_transcript	38	4.18	3.30859375	677.7393	-0.515493567	-0.100856834	-0.289118761	-0.430375697	-0.15322758	0.009725497	N/A	N/A
SNHG16	processed_transcript	37	4.07	-0.135498047	-7.7842	-0.554798769	0.302740775	0.3734777	-0.311854704	0.141771706	0.369287109	N/A	N/A
SNHG17	processed_transcript	28	3.08	0.131591797	-22.6839	-0.367088351	-0.019829908	-0.272913331	0.027093407	0.067637108	-0.058393546	N/A	N/A
SNHG3	sense_intronic	44	4.84	0	0	-0.17711125	0.780672421	0.391081208	-0.119698959	0.536648067	0.945317324	N/A	N/A
SNHG5	processed_transcript	64	7.04	-0.067687988	0.0858	-0.254844524	0.491416416	0.312253278	-0.00150715	0.457665813	0.448307477	N/A	N/A
SNHG6	processed_transcript	25	2.75	0.029678345	-86.1435	-0.018286597	0.164829715	-0.387694004	-0.023921475	-0.034465666	-0.142912321	N/A	N/A
SNHG8	lincRNA	36	3.96	-0.395263672	-7.6878	-0.069708364	1.062656157	0.751921494	0.553055958	0.096818403	-0.733571011	N/A	N/A
SNORA67	processed_transcript	22	2.42	0.596191406	-2.8285	1.066145547	N/A	-2.499658446	-0.01988505	N/A	2.45568923	N/A	N/A
SNORD63	snoRNA	16	1.76	1.513671875	0.2103	-0.161767138	0.37137825	0.276108272	0.023682814	1.327389127	1.977330089	N/A	N/A
SNORD97	snoRNA	16	1.76	3.255859375	-14.1591	0.165661832	0.681937645	1.683837392	-0.062124024	1.065650357	2.02820817	N/A	N/A
TCONS_00028384	lincRNA	32	3.52	0	-15.5855	0.739	-0.919	-1.32	0.978	0.532	-0.252	7.04	ATGCCCCTGGGCAAGTGCAGATGCTTCTGCGCCCCCTGGGGCAGAACCCTGCTGTGGGACGCCGTGGAGGGCACCGTGAACGAGCTGAGCCAGTTC
TOPORS-AS1	antisense	55	6.05	0.893066406	99.9568	0.068149028	0.399294755	-0.185720828	-0.062532618	0.374248045	0.380852969	N/A	N/A
TSTD3	antisense	38	4.18	0.180786133	-20.7463	-0.246434084	0.397316875	0.011777713	-0.429780507	-0.219513236	-0.352427379	N/A	N/A
Y_RNA	misc_RNA	22	2.42	0.052185059	-0.4194	0.358607079	0.472595142	0.201446317	0.085569396	0.425976791	1.010034468	N/A	N/A
ZFAS1	antisense	56	6.16	-0.081481934	-126.4086	0.026786079	0.793109843	0.284465135	1.204556653	0.760132046	-0.475531166	9.68	ATGACCGCCCCCAAGGCCTTCGCCGGCCTGAGCAGACCCCAGAGAAAGGGCAACCCCAGCAGCGGCCTGGTGAGAGCCGCCAGCGGCTACAGAATGGACTTCGGCAGAGGCAGCCACCACTGGACCAGCAAGGAGGCCACCTGCAGACACCTGCAGCCCAGCATCAGC
