# Supplementary material for: Viral Infection Identifies Micropeptides Differentially Regulated in smORF-Containing lncRNAs
Source: Genes (Basel). 2017 Aug 21;8(8):206. doi: 10.3390/genes8080206 (PMC5575669; doi:10.3390/genes8080206)
Supplement: Supplementary file 1 [file genes-08-00206-s001.zip › SI_Material/TableS2.xlsx]

## Sheet: Sheet1
	RNAseq					qPCR
smORF	PR8	PR8delNS1	Error PR8	Error PR8delNS1		PR8	PR8delNS1	Error PR8	Error PR8delNS1
MMP24as1	-0.157	-0.495	0.53	0.407		-0.793357	-0.643856	0.07	0.1
zfas1	0.026	1.2	0.45	0.36		-0.234465	3.08746	0.7	1.5
mir22hg	1.83	0.33	0.48	0.39		1.26303	-0.217591	0.36	0.28
ac013394.2	-0.315	1.16	0.49	0.36		0.584963	1.926	0.8	2.6
rp1-60091	-0.83	-0.83	-0.62	0.63		0.584963	1.53605	0.7	1
rp11622k	-0.06	-0.25	0.54	0.35		-0.37707	-1.18442	0.03	0.09
